# Supplementary material for: A Novel Prognostic Model of Early-Stage Lung Adenocarcinoma Integrating Methylation and Immune Biomarkers
Source: Front Genet. 2021 Jan 21;11:634634. doi: 10.3389/fgene.2020.634634 (PMC7859522; doi:10.3389/fgene.2020.634634)
Supplement: Supplementary file 4 [file Data_Sheet_1.XLS]

## Sheet: Supplementary Table 1
	Pearson correlation analysis			RNA-seq		Methylation
gene name	p value	padj	cor	logFC	padj	logFC	padj
CSF3R	1.79e-74	1.89e-71	-0.776727	-1.13756	0.00373182	0.334732	1.8e-11
SCARF1	6.85e-69	3.61e-66	-0.757683	-1.33034	3.6e-07	0.316463	5.07e-22
HYAL1	1.21e-64	4.26e-62	-0.741902	-2.1876	9.5e-09	0.340315	3.85e-10
DUSP4	7.45e-59	1.57e-56	-0.718365	2.2534	4.12e-07	-0.278475	1.39e-09
GATA6	6.48e-56	1.14e-53	-0.705412	-1.9985	2.37e-10	0.316475	2.52e-11
ZNF677	4.08e-55	6.16e-53	-0.701763	-0.852024	0.0132525	0.28573	5.5e-08
ZNF471	3.71e-53	4.89e-51	-0.692582	-0.634125	0.0359098	0.315959	3.04e-06
AQP1	5.72e-53	6.7e-51	-0.691684	-1.93453	1.13e-05	0.315189	3.39e-07
SLC16A3	7.74e-52	7.43e-50	-0.686196	1.17707	1.84e-05	-0.262159	3.23e-07
SLC2A1	6e-51	5.28e-49	-0.681796	3.51894	1.79e-23	-0.365805	4.4e-11
NKAPL	1.76e-50	1.42e-48	-0.67946	-1.7763	1.35e-07	0.398854	3.68e-36
ESAM	7.28e-47	4.52e-45	-0.660549	-2.14611	3.88e-16	0.310491	7.93e-12
SULT1C4	2.29e-46	1.34e-44	-0.657835	-2.52829	1.64e-13	0.28744	6.05e-19
NFIX	4.05e-45	2.13e-43	-0.65091	-1.53709	1.82e-07	0.28078	5.23e-10
BATF	1.7e-42	7.78e-41	-0.635731	0.847492	0.00175151	-0.27387	1.82e-07
SPARCL1	3.03e-42	1.33e-40	-0.634223	-2.14097	1.97e-17	0.342698	2.01e-33
FAM83A	2.28e-41	9.24e-40	-0.628932	7.17481	4.06e-60	-0.373052	2.31e-14
EPN3	3.37e-41	1.32e-39	-0.627891	3.45027	2.73e-33	-0.283622	3.09e-11
HEG1	9.76e-41	3.68e-39	-0.625047	-2.51093	1.95e-27	0.256912	6.57e-36
PPP2R5A	2.2e-40	8e-39	-0.622854	-0.641248	0.000266871	0.312744	1.25e-08
ARNTL2	1.43e-39	5.01e-38	-0.61774	2.25464	6.59e-09	-0.316061	8.81e-08
FGF2	2.28e-38	7.74e-37	-0.609985	-2.64894	6.94e-18	0.312658	2.93e-12
CHRM1	2.93e-38	9.37e-37	-0.609264	-4.65047	1.15e-13	0.282243	8.94e-28
DAPP1	3.36e-38	1.04e-36	-0.608873	0.844859	0.00186251	-0.366812	1.24e-11
ABCC3	2.06e-37	6.21e-36	-0.603661	2.77736	2.72e-19	-0.334435	9.27e-14
PTGER4	2.38e-36	6.59e-35	-0.596474	-1.62606	2.99e-09	0.425492	9.51e-18
TIE1	4.74e-35	1.19e-33	-0.587419	-2.34665	2.97e-27	0.31129	2.49e-20
KCNJ8	8.44e-35	2.07e-33	-0.585642	-1.21454	0.000373568	0.419258	5.13e-18
FGFR2	8.83e-35	2.12e-33	-0.585503	-1.73693	1.44e-07	0.252607	4.93e-06
SEPHS2	1.02e-34	2.4e-33	-0.585047	0.849927	9.72e-06	-0.265062	2.4e-06
ZNF492	1.2e-34	2.74e-33	-0.584561	1.65579	0.00897462	0.317478	2.05e-08
HMGA1	2.35e-34	5.29e-33	-0.582453	2.05099	2.83e-13	-0.252072	4.38e-09
CEP55	2.79e-34	6.14e-33	-0.581918	3.15014	9.56e-25	-0.297058	7.87e-09
TGFB2	6.71e-34	1.39e-32	-0.579159	-1.22667	0.00128787	0.334657	2.14e-06
MYEOV	2.36e-33	4.6e-32	-0.575162	6.2269	3.44e-25	-0.307532	5.16e-11
TRIM58	2.27e-32	4.06e-31	-0.567812	-2.31181	0.000139664	0.446186	8.74e-19
TRIM27	2.92e-32	5.13e-31	-0.566982	0.783564	9.1e-12	-0.301433	1.79e-14
RRM2	6.49e-32	1.12e-30	-0.564337	3.16622	6.06e-23	-0.293714	2.89e-10
MRPS25	1.7e-31	2.9e-30	-0.561108	1.01332	1.33e-06	-0.304242	3.43e-08
CCDC50	3.56e-31	5.97e-30	-0.558616	-1.17239	2.6e-13	0.254797	3.78e-10
GSTM5	5.88e-31	9.4e-30	-0.556912	-2.63363	1.33e-18	0.323967	1.91e-16
MEST	1.23e-30	1.91e-29	-0.554384	1.27317	1.1e-08	-0.319931	1.05e-09
STAU2	2.61e-30	4e-29	-0.55178	0.702233	0.000302194	-0.319037	2.92e-10
TXNIP	3.71e-30	5.36e-29	-0.550562	-1.05915	1.86e-05	0.350221	1.22e-13
TAL1	4.43e-30	6.23e-29	-0.549945	-3.05736	3.4e-31	0.39455	4.56e-22
GIPC2	6.55e-30	9.09e-29	-0.548579	-1.83506	5.04e-06	0.30379	5.63e-08
EFEMP1	8.55e-30	1.17e-28	-0.547639	-1.73662	1.58e-09	0.299423	7.08e-10
TMEM88	2.66e-29	3.55e-28	-0.54362	-2.38496	2.3e-18	0.278583	7.7e-11
MUC13	4.02e-29	5.31e-28	-0.542138	6.91625	1.19e-19	-0.301217	1.05e-08
SLC7A11	4.55e-29	5.85e-28	-0.541701	3.60261	1.46e-14	-0.27759	1.47e-06
THRA	1.36e-28	1.72e-27	-0.537755	-1.11044	1.48e-10	0.329908	2.11e-11
GAPDH	2.08e-28	2.62e-27	-0.536185	1.56525	3.15e-13	-0.257525	1.48e-09
FAM178B	6.94e-28	8.42e-27	-0.531753	3.34907	8.97e-15	-0.3915	4.86e-23
SLC22A18AS	1.18e-27	1.41e-26	-0.529782	2.38358	7.43e-12	-0.251141	9.28e-07
HOXA4	4.28e-27	4.96e-26	-0.524929	-1.83677	1.24e-07	0.323447	1.85e-08
OAT	8.12e-27	9.22e-26	-0.522484	0.891001	0.000379171	-0.252092	3.97e-07
GRASP	1.62e-26	1.81e-25	-0.51984	-2.57632	7.97e-25	0.475248	4.59e-22
SLC12A4	2.19e-26	2.43e-25	-0.518665	-1.22112	8.93e-15	0.256482	9.56e-14
TSC22D1	4.45e-26	4.74e-25	-0.515904	-1.02729	2.73e-07	0.324011	3.46e-10
STX1A	4.89e-26	5.16e-25	-0.515533	3.0948	1.81e-22	-0.259699	4.49e-09
ART4	2.04e-25	2.13e-24	-0.509889	-2.73959	1.55e-12	0.264698	2.86e-21
GPR39	4.47e-25	4.54e-24	-0.506742	0.993696	0.000909976	-0.363041	2.07e-07
RBMS2	5.86e-25	5.83e-24	-0.505654	-1.39519	5.07e-18	0.330951	8.42e-15
HSPB2	6.68e-25	6.59e-24	-0.505118	-1.97999	1.94e-16	0.258798	7.1e-16
JAKMIP2	1.53e-24	1.46e-23	-0.501734	-0.937028	0.0202526	0.346002	5.91e-07
BZW2	1.67e-24	1.58e-23	-0.501374	1.26664	2.25e-12	-0.291931	2.92e-09
CNRIP1	1.91e-24	1.76e-23	-0.500842	-1.6421	8.97e-15	0.36809	3e-21
LRCH1	2.68e-24	2.43e-23	-0.499443	-1.23005	8.99e-15	0.378617	2.38e-17
CASZ1	2.79e-24	2.52e-23	-0.499272	-1.09955	4.5e-07	0.302357	4.24e-12
NHSL1	6.79e-24	5.97e-23	-0.495572	-1.81888	3.88e-14	0.356894	1.91e-17
HOXC11	2e-23	1.7e-22	-0.491017	6.67698	1.09e-11	0.26371	8.62e-07
TMEM184A	2.41e-23	2.02e-22	-0.490236	3.41502	3.33e-36	-0.266829	9.31e-24
CLDN6	2.72e-23	2.26e-22	-0.489717	5.32842	7.96e-12	0.266248	6.26e-07
TCF21	5.01e-23	4.1e-22	-0.487098	-3.29579	1.27e-17	0.360026	7.24e-21
KPNA7	2.87e-22	2.21e-21	-0.479506	2.29495	5.96e-10	-0.321938	1.39e-10
HAVCR1	4.22e-22	3.23e-21	-0.477796	4.61406	2.64e-12	-0.317825	7.51e-09
PDLIM1	5.37e-22	4.07e-21	-0.476726	-1.29907	1.94e-16	0.307422	3.21e-17
ATIC	8.97e-22	6.76e-21	-0.474433	1.25918	1.05e-17	-0.293129	8.94e-50
NAALADL1	9.57e-22	7.16e-21	-0.474144	-1.01301	1.59e-06	0.339327	6.82e-18
TCF15	1.2e-21	8.87e-21	-0.473116	-0.81637	0.0436397	0.405179	1.44e-14
EPAS1	1.93e-21	1.41e-20	-0.470978	-3.00976	2.11e-45	0.307124	1.53e-11
CDO1	1.95e-21	1.42e-20	-0.470934	-2.92878	9.62e-17	0.379633	3.26e-14
DPYSL2	3.43e-21	2.46e-20	-0.468362	-1.68313	8.58e-14	0.26378	4.58e-15
ZNF521	3.58e-21	2.55e-20	-0.468162	-0.999779	0.000322619	0.331076	7.5e-12
L1TD1	3.84e-21	2.7e-20	-0.467846	-1.91385	1.22e-06	0.375953	1.74e-13
HORMAD2	4.77e-21	3.29e-20	-0.466852	1.38364	0.0199609	0.265544	3.44e-07
LAYN	5.14e-21	3.52e-20	-0.466509	-0.843639	0.00271295	0.273481	8.99e-12
SOSTDC1	6.24e-21	4.22e-20	-0.465614	-3.87272	6.43e-10	0.359789	1.18e-09
SLC2A3	6.55e-21	4.4e-20	-0.465387	-1.5007	7.7e-07	0.263857	3.91e-07
SLC35F2	8.03e-21	5.33e-20	-0.464445	1.74365	5.55e-16	-0.278193	9.19e-13
SLC27A6	8.15e-21	5.38e-20	-0.464376	-2.60425	0.000272708	0.294605	1.11e-12
SOX17	9.19e-21	5.91e-20	-0.46382	-3.05005	6.61e-28	0.410513	4.62e-18
GAB1	1.06e-20	6.76e-20	-0.463172	-1.51928	7.83e-18	0.320145	3.52e-11
ASCL1	1.12e-20	7.06e-20	-0.462912	6.54167	7.92e-12	0.308592	6.19e-08
MAL2	1.2e-20	7.51e-20	-0.462565	0.715618	0.00105458	-0.3543	2.86e-14
TRAF2	1.32e-20	8.21e-20	-0.462122	0.998106	3.39e-07	-0.330018	1.17e-09
GRHL3	1.45e-20	8.93e-20	-0.461703	4.02183	4.44e-28	-0.298105	1.29e-14
DAB2	1.62e-20	9.91e-20	-0.461192	-1.2006	6.41e-08	0.37306	9.21e-18
WBP2NL	1.79e-20	1.09e-19	-0.460722	0.717149	0.00500576	-0.262171	1.7e-11
DOK6	1.79e-20	1.09e-19	-0.46071	-1.41019	0.000111875	0.251877	6.58e-07
EYA2	1.94e-20	1.17e-19	-0.460331	2.09801	6.15e-05	0.253584	9e-06
MEIS1	2.6e-20	1.54e-19	-0.458949	-1.19952	2.69e-07	0.42447	1.05e-21
ADAM28	2.81e-20	1.66e-19	-0.458584	2.62379	3.26e-16	-0.323717	8.26e-13
CCDC8	2.89e-20	1.7e-19	-0.458449	-0.718655	0.0280477	0.381452	1.54e-10
SRD5A3	4.37e-20	2.52e-19	-0.4565	1.7799	2.26e-10	-0.293406	1.3e-09
SMAD6	9.36e-20	5.34e-19	-0.452853	-2.66885	1.15e-27	0.304583	3.82e-12
TEK	1.04e-19	5.91e-19	-0.452334	-3.62646	4.62e-39	0.262507	2.11e-13
INA	1.19e-19	6.67e-19	-0.451701	3.9547	4.4e-08	0.324163	4.31e-12
DIXDC1	1.41e-19	7.89e-19	-0.450859	-1.37941	1.74e-14	0.352742	8.24e-26
NKD1	1.92e-19	1.06e-18	-0.449385	-1.79594	2.82e-06	0.29806	2.84e-10
MMP13	2.29e-19	1.27e-18	-0.44851	5.81898	5.85e-19	-0.272278	1.35e-07
LEPR	2.84e-19	1.55e-18	-0.447469	-2.04561	2.19e-08	0.385922	3.06e-10
ZFR2	2.99e-19	1.62e-18	-0.447212	2.22802	0.00172551	0.256501	4.05e-08
ENO1	3.78e-19	2.04e-18	-0.446054	1.09667	1.43e-10	-0.264589	4.87e-46
DACH1	5.43e-19	2.91e-18	-0.444275	-2.6781	1.13e-13	0.28776	6.85e-08
MYO1B	1.06e-18	5.59e-18	-0.44094	-1.13621	4.57e-14	0.352705	8.68e-18
KIF13A	1.19e-18	6.24e-18	-0.440369	-0.67374	0.000215346	0.31326	1.19e-08
MX2	2.61e-18	1.34e-17	-0.436397	1.33994	1.62e-06	-0.399166	1.21e-18
FOXE1	8.55e-18	4.28e-17	-0.430308	5.23293	1.15e-11	0.297264	7.14e-06
KCNA4	1.09e-17	5.31e-17	-0.429062	-4.16432	2.27e-11	0.291664	1.38e-10
MST1R	1.76e-17	8.52e-17	-0.42654	1.13142	1.9e-05	-0.361271	1.25e-12
CPEB1	1.82e-17	8.75e-17	-0.426379	-1.07244	0.0059268	0.323076	8.88e-09
CYYR1	1.87e-17	8.97e-17	-0.426226	-2.49305	2.2e-31	0.36904	5.42e-21
GABRG3	2.62e-17	1.25e-16	-0.424445	3.56668	9.61e-05	0.304972	3.12e-09
MRPL15	3.95e-17	1.86e-16	-0.422273	1.13774	4.99e-09	-0.292823	6.96e-08
ABI3	4.02e-17	1.88e-16	-0.422182	-0.80973	0.000306029	0.276858	2.74e-10
PEAR1	4.74e-17	2.19e-16	-0.421302	-2.35872	7.81e-21	0.365798	2.08e-24
ZNF781	5.15e-17	2.35e-16	-0.420857	-1.07304	4.06e-05	0.372324	2.39e-09
SLC25A21	6.59e-17	2.97e-16	-0.419533	1.90132	3.94e-05	-0.300848	1.42e-06
TBX5	8.02e-17	3.6e-16	-0.418472	-1.64464	2.81e-10	0.358196	2.47e-12
NFE2L3	1.08e-16	4.77e-16	-0.416889	1.32209	1.36e-06	-0.276386	1.81e-08
ACVRL1	1.3e-16	5.73e-16	-0.415842	-2.85238	3.44e-44	0.325994	8.92e-10
DPP6	1.33e-16	5.82e-16	-0.415733	-3.85008	1.1e-23	0.490331	2.78e-27
SPTBN1	1.86e-16	8.07e-16	-0.413905	-1.97153	5.92e-28	0.374508	1.16e-09
TRAK2	2.04e-16	8.8e-16	-0.413389	-0.794368	6.82e-09	0.311217	5.8e-08
MAPK13	2.26e-16	9.67e-16	-0.412829	0.605887	0.000174864	-0.278276	1.36e-22
S1PR1	2.33e-16	9.92e-16	-0.412662	-3.18767	1.16e-39	0.264877	1.66e-06
TBX4	2.5e-16	1.06e-15	-0.412287	-2.34275	5.65e-13	0.346073	2.74e-28
ACTN2	2.99e-16	1.26e-15	-0.411286	-2.87113	4.91e-12	0.346589	3.5e-09
FOXF1	3.19e-16	1.33e-15	-0.41094	-2.92326	8.62e-29	0.322152	3.61e-13
PHACTR1	3.52e-16	1.47e-15	-0.410388	-2.38388	6.23e-17	0.452461	8e-26
GLT1D1	4e-16	1.65e-15	-0.409688	-1.37586	0.000692869	0.363449	9.58e-14
ZNF710	5.25e-16	2.15e-15	-0.408172	0.980493	0.00327196	0.356836	1.76e-10
CYB5R3	5.4e-16	2.2e-15	-0.40801	-0.989797	7.58e-10	0.279236	3e-08
FKBP5	8.39e-16	3.39e-15	-0.405542	-1.09786	0.000322856	0.288075	8.27e-09
ITGA5	1e-15	3.99e-15	-0.404553	-1.41898	1.68e-07	0.266722	4.95e-07
SYNPO2L	1.35e-15	5.34e-15	-0.402865	-3.17242	6.77e-19	0.258851	1.79e-08
ENAH	2.72e-15	1.07e-14	-0.398843	0.587764	0.000957799	-0.284211	2.24e-07
SSTR1	2.97e-15	1.16e-14	-0.398332	-2.52954	1.44e-07	0.371262	3.66e-10
ALG1L	3.32e-15	1.29e-14	-0.3977	3.55117	3.17e-19	-0.2798	8.7e-06
CPLX2	3.93e-15	1.52e-14	-0.396711	3.6191	0.000235648	0.339521	4.81e-07
HSPB6	4.11e-15	1.58e-14	-0.39646	-2.80929	1.21e-13	0.252347	3.65e-06
SNTB2	6.43e-15	2.46e-14	-0.393848	-0.728883	9.94e-07	0.271784	4.38e-10
ZDHHC19	6.47e-15	2.46e-14	-0.393811	-1.94264	3.22e-06	0.252085	8.06e-06
ZNF511	7.62e-15	2.89e-14	-0.392854	0.588079	0.000865574	-0.256455	4.15e-10
GTF2E2	7.75e-15	2.93e-14	-0.392755	0.663012	2.53e-05	-0.333781	9.26e-09
HABP2	8.88e-15	3.35e-14	-0.391949	2.64445	2.49e-06	-0.270003	1.25e-13
LRRFIP1	9.29e-15	3.49e-14	-0.391683	-1.08189	6.36e-15	0.274919	1.71e-13
CMTM2	9.91e-15	3.71e-14	-0.391301	-2.68005	5.52e-26	0.385303	1.39e-27
ITIH5	1.04e-14	3.88e-14	-0.39099	-2.20735	3.02e-08	0.309297	1.37e-07
SOX7	1.04e-14	3.88e-14	-0.39099	-3.3409	9.79e-28	0.270146	4.29e-08
PCDH17	1.32e-14	4.85e-14	-0.389608	-1.97836	4.12e-16	0.405631	5.88e-23
STXBP6	1.41e-14	5.16e-14	-0.389221	-3.78968	2.33e-22	0.282627	1.4e-08
HOXB2	1.9e-14	6.9e-14	-0.387441	1.56842	0.000675858	0.380449	4.34e-11
CLEC14A	2e-14	7.23e-14	-0.387138	-2.46558	1.44e-27	0.454583	3.28e-18
HMGA2	3.35e-14	1.2e-13	-0.38402	6.73504	3.58e-19	-0.302137	3.71e-08
FOXP1	3.8e-14	1.36e-13	-0.383258	-0.822109	5.26e-07	0.255555	2.33e-06
HOXA1	4e-14	1.43e-13	-0.382941	2.22871	5.36e-06	0.336126	2.59e-07
CLEC1A	4.27e-14	1.52e-13	-0.382548	-2.63298	4.25e-32	0.271727	2.51e-17
JDP2	4.68e-14	1.65e-13	-0.381985	-1.69932	2.96e-23	0.321146	3.68e-11
ADPRH	4.78e-14	1.68e-13	-0.38186	-1.72786	1.71e-22	0.273082	1.42e-07
COX6C	5e-14	1.75e-13	-0.381584	0.747241	7.11e-05	-0.272492	8.58e-09
NT5DC1	5.73e-14	2e-13	-0.380747	-0.614062	1.01e-05	0.350467	1.03e-10
AKAP13	7.12e-14	2.45e-13	-0.379416	-1.18543	5.92e-09	0.307016	9.39e-06
RRS1	8.55e-14	2.94e-13	-0.378289	0.850305	0.000158418	-0.289891	9.04e-22
RPS8	1.1e-13	3.75e-13	-0.376732	0.626103	0.00138219	-0.263099	1.52e-08
ETV6	1.11e-13	3.79e-13	-0.376645	0.588128	6.32e-05	-0.271192	5.27e-20
ENG	1.52e-13	5.08e-13	-0.374729	-1.86426	1.3e-16	0.319058	2.31e-21
ASCL2	1.75e-13	5.84e-13	-0.373821	1.62135	0.000196029	0.323551	2.89e-10
SLC24A4	2.18e-13	7.24e-13	-0.372439	-2.3429	2.42e-12	0.415561	6.77e-15
TRIM31	2.61e-13	8.64e-13	-0.371305	4.17127	1.68e-15	-0.250555	1.1e-07
SLC12A7	3.03e-13	1e-12	-0.370358	0.994367	1.14e-05	-0.311463	1.2e-14
TOX2	3.16e-13	1.04e-12	-0.37009	-1.77856	2.7e-10	0.270289	1.13e-07
TCTEX1D1	3.69e-13	1.21e-12	-0.369111	-0.948022	0.0338119	0.416439	8.77e-16
PIK3R5	3.92e-13	1.28e-12	-0.368732	-1.29823	2.53e-07	0.259791	9.26e-07
SNCA	6.15e-13	1.98e-12	-0.365838	-1.61597	7.61e-08	0.304314	2.07e-07
ISL1	7.06e-13	2.27e-12	-0.364946	4.54221	8.1e-07	0.327187	5.78e-12
PPM1L	8e-13	2.57e-12	-0.364138	-0.81168	0.00274455	0.285414	9.75e-07
FBXO32	9.28e-13	2.96e-12	-0.363173	2.15761	2.89e-14	-0.270354	1.52e-17
WNT3A	9.7e-13	3.08e-12	-0.362887	-4.37847	9.89e-19	0.269691	2.34e-09
CD34	1.07e-12	3.38e-12	-0.362265	-1.91605	9.54e-20	0.38573	5.32e-14
STARD13	1.31e-12	4.12e-12	-0.360929	-2.27011	5.38e-34	0.250046	1.18e-23
FUT9	1.71e-12	5.29e-12	-0.359184	7.90128	1.19e-16	0.254221	1.44e-10
C1orf226	1.74e-12	5.36e-12	-0.359065	0.825411	0.000748661	-0.328841	3.21e-09
HPCAL1	1.84e-12	5.65e-12	-0.358698	-1.31933	6.53e-13	0.390994	2.68e-22
SLC8A3	2.48e-12	7.59e-12	-0.356701	-1.63787	1.12e-05	0.35758	3.37e-10
PPP1R16B	2.77e-12	8.45e-12	-0.355961	-1.27436	1.8e-05	0.315682	9.25e-11
HERC3	3.08e-12	9.36e-12	-0.355251	-0.752705	2.48e-06	0.317938	2.32e-09
TUBA1C	3.11e-12	9.4e-12	-0.355192	0.673788	0.00054066	-0.276382	3.2e-06
SERPING1	3.12e-12	9.41e-12	-0.355165	-1.47817	6.33e-11	0.343838	7.76e-18
SYN2	3.27e-12	9.84e-12	-0.35485	-2.65998	3.45e-08	0.37904	2.36e-08
TMEM171	3.59e-12	1.08e-11	-0.354228	2.8109	9.1e-09	0.314983	8.94e-07
CLDN11	4.74e-12	1.41e-11	-0.352356	-1.69644	1.47e-05	0.32889	4.47e-19
GNA11	6.46e-12	1.91e-11	-0.350259	-0.866815	4.01e-12	0.287029	4.48e-23
LMO2	6.82e-12	2.01e-11	-0.349894	-2.08028	5.13e-26	0.288827	1.28e-06
HOXA7	7e-12	2.05e-11	-0.349714	-0.982455	0.00911111	0.370106	9.53e-08
KDR	9.88e-12	2.89e-11	-0.347349	-1.02052	0.00172522	0.334454	4.4e-12
FRMD4A	1.02e-11	2.98e-11	-0.347121	-1.52378	4.74e-18	0.294611	2.34e-08
FAM162B	1.08e-11	3.15e-11	-0.346716	-2.33861	9.24e-16	0.250159	5.75e-08
ZNF385D	1.16e-11	3.34e-11	-0.346266	-1.25662	0.000196185	0.293282	1.32e-09
AMOTL2	1.18e-11	3.41e-11	-0.346116	-1.08776	1.4e-07	0.289495	1.73e-49
ZMYND8	1.31e-11	3.77e-11	-0.345398	0.592422	0.000179918	-0.274411	7.81e-22
NHLRC1	1.54e-11	4.39e-11	-0.344294	1.05139	2.38e-06	-0.272839	2.44e-08
BDNF	2.22e-11	6.32e-11	-0.341717	-2.74377	2.63e-09	0.352161	2.39e-18
SYTL1	2.32e-11	6.59e-11	-0.341408	1.12959	1.01e-05	-0.255508	5.29e-27
CRYAB	2.53e-11	7.14e-11	-0.3408	-2.28271	1.38e-14	0.35628	1.21e-14
MEIS2	2.63e-11	7.39e-11	-0.340546	-0.946548	3.08e-05	0.392734	1.05e-09
RXRG	2.87e-11	8.05e-11	-0.339923	-2.44955	1.35e-05	0.310937	3.59e-09
STAG3	3.46e-11	9.67e-11	-0.338601	1.37979	0.000175958	0.327084	1.33e-10
PCDH10	3.77e-11	1.05e-10	-0.337977	-1.42129	0.0161152	0.284237	1.87e-11
CRTAC1	4.45e-11	1.24e-10	-0.336797	-2.46671	2.33e-06	0.36479	6e-12
GALNT7	4.53e-11	1.26e-10	-0.336674	1.81381	3.71e-16	-0.340089	3.63e-11
PTPRH	4.94e-11	1.36e-10	-0.336059	5.85846	2.58e-34	-0.338303	6.57e-15
LIMS1	4.94e-11	1.36e-10	-0.336055	-0.599823	6.2e-06	0.262829	7.68e-09
SLC39A11	5.14e-11	1.41e-10	-0.335769	1.3871	3.04e-14	-0.383196	8.27e-12
HELB	5.78e-11	1.58e-10	-0.33493	0.640031	0.000705068	-0.254424	1.35e-06
NPR2	6.61e-11	1.81e-10	-0.333955	-1.04367	2.31e-08	0.30272	1.34e-11
CDH2	7.3e-11	1.98e-10	-0.33324	2.029	0.000198473	0.330461	6.79e-14
SCN4B	7.45e-11	2.01e-10	-0.3331	-3.01013	1.33e-18	0.264757	2.67e-12
TMEM179	8.51e-11	2.29e-10	-0.332128	3.06306	0.000482178	0.279611	2.73e-09
TDRD5	8.88e-11	2.39e-10	-0.331817	3.80302	1.4e-09	0.254882	1.44e-08
NOS1AP	9.48e-11	2.54e-10	-0.331345	0.647176	0.011524	-0.263364	7.2e-07
PITPNA	9.62e-11	2.57e-10	-0.331242	-0.611105	1.79e-09	0.257112	7.81e-20
ITPKB	1.12e-10	2.98e-10	-0.330125	-0.619206	0.00242533	0.276416	1.86e-11
PSMG3	1.29e-10	3.43e-10	-0.329071	1.72006	2.45e-16	-0.310559	7.29e-09
GLB1L3	1.3e-10	3.45e-10	-0.329013	6.35483	6.77e-19	0.317712	1.11e-09
TTC39A	1.34e-10	3.53e-10	-0.328823	0.668639	0.0217463	-0.357977	1.91e-17
SFRP5	1.47e-10	3.85e-10	-0.328143	-2.76929	3.7e-06	0.287427	1.83e-07
SOX11	1.72e-10	4.51e-10	-0.326964	4.10522	1.7e-09	0.263076	2.22e-07
RECQL5	1.76e-10	4.6e-10	-0.326792	0.988422	2.14e-10	-0.264891	7.18e-12
ITGA2	1.78e-10	4.64e-10	-0.326717	1.19397	0.00137208	-0.287084	4.23e-11
NUP43	1.81e-10	4.7e-10	-0.326594	0.725721	6.62e-10	-0.287086	1.33e-16
SLC25A25	1.92e-10	4.96e-10	-0.326164	-2.19698	2.56e-29	0.425876	2.55e-13
TRIO	2.04e-10	5.27e-10	-0.325697	0.591255	0.00606341	-0.324758	3.85e-08
GSDMB	2.16e-10	5.55e-10	-0.325283	2.1581	1.42e-13	-0.250263	1.07e-08
PCDHB15	2.73e-10	7e-10	-0.323534	-0.829944	0.00436808	0.250669	2.08e-06
WNK2	3.63e-10	9.29e-10	-0.321383	2.44687	4.05e-10	0.256637	1.4e-07
IL22RA2	3.64e-10	9.29e-10	-0.321369	4.77302	5.65e-18	-0.368036	7.88e-13
HOXA2	3.77e-10	9.6e-10	-0.321104	-0.808136	0.0311868	0.402555	6.02e-18
LNX1	4.34e-10	1.1e-09	-0.320033	0.726091	0.000950088	-0.282637	6.11e-26
CD200	4.67e-10	1.18e-09	-0.319467	-0.588957	0.00740102	0.346925	6.73e-09
ANKS1A	4.76e-10	1.2e-09	-0.319326	-1.29738	3.55e-22	0.37764	3.66e-16
TOM1L2	5.49e-10	1.38e-09	-0.318236	-1.46795	1.33e-17	0.272108	1.03e-15
DUS1L	6.6e-10	1.65e-09	-0.316832	1.2924	6.09e-14	-0.256404	1.35e-10
SYT7	7.21e-10	1.8e-09	-0.316145	3.1215	8.59e-16	-0.252454	1.16e-19
ADAM19	8.66e-10	2.16e-09	-0.314731	0.675375	0.0190141	0.273883	6.8e-13
SGIP1	8.72e-10	2.16e-09	-0.314682	-0.973023	0.000159537	0.276167	7.36e-07
HCN1	1.02e-09	2.54e-09	-0.313428	2.51922	0.000904245	0.321316	1.85e-08
FGD6	1.21e-09	2.97e-09	-0.312134	0.941689	2.71e-05	-0.276347	4.85e-11
PIK3R1	1.26e-09	3.08e-09	-0.311842	-1.18608	2.52e-10	0.328843	8.45e-13
SLC6A17	1.28e-09	3.13e-09	-0.311688	2.56749	1.24e-05	0.308807	2.28e-09
KANK2	1.32e-09	3.23e-09	-0.311442	-1.80605	1.25e-30	0.27969	6.66e-11
DENND3	1.34e-09	3.27e-09	-0.311312	-1.85416	3.1e-23	0.32259	1.25e-16
CLDN8	1.39e-09	3.39e-09	-0.311021	1.5773	0.0227883	-0.27199	9.54e-06
HS3ST1	1.45e-09	3.51e-09	-0.310726	1.62188	6.5e-07	0.350075	1.96e-08
HHIP	1.97e-09	4.76e-09	-0.308288	-3.01816	1.93e-07	0.262047	1.37e-06
FLI1	2.46e-09	5.91e-09	-0.30651	-1.87055	1.14e-17	0.271925	6.75e-06
SYNM	2.59e-09	6.19e-09	-0.306098	-1.97983	2.2e-20	0.26344	2.93e-09
TRIM15	2.74e-09	6.53e-09	-0.305659	6.13743	7.89e-12	-0.438937	9.51e-18
PRX	2.75e-09	6.54e-09	-0.305623	-3.66382	2.39e-34	0.255136	3.13e-11
SH3BP5	2.93e-09	6.95e-09	-0.305116	-1.68026	8.46e-13	0.288082	9.01e-10
UGT3A2	3.29e-09	7.75e-09	-0.304188	1.68117	0.0050821	0.280079	5.25e-11
COL18A1	3.47e-09	8.16e-09	-0.303757	0.686262	0.0119453	-0.41417	6.99e-17
ARRB1	3.58e-09	8.39e-09	-0.303513	-1.40885	3.17e-10	0.254466	3.06e-19
SKI	3.75e-09	8.77e-09	-0.30314	-0.939505	1.35e-10	0.421285	3.99e-20
CIT	3.78e-09	8.83e-09	-0.303061	2.1525	3.99e-07	0.303828	3.14e-06
CCDC81	4.96e-09	1.15e-08	-0.300859	-1.18616	0.003617	0.393147	6.42e-13
