# Supplementary material for: A Novel Prognostic Model of Early-Stage Lung Adenocarcinoma Integrating Methylation and Immune Biomarkers
Source: Front Genet. 2021 Jan 21;11:634634. doi: 10.3389/fgene.2020.634634 (PMC7859522; doi:10.3389/fgene.2020.634634)
Supplement: Supplementary file 5 [file Data_Sheet_2.XLS]

## Sheet: Supplementary Table 2
GO biological process enrichment results
ID	Description	GeneRatio	BgRatio	pvalue	p.adjust	qvalue	geneID	Count
GO:0048333	mesodermal cell differentiation	9/258	35/18670	8.24896e-10	2.87971e-06	2.42693e-06	FGFR2/TAL1/SOX17/EYA2/FOXF1/HMGA2/WNT3A/ITGA2/TRIM15	9
GO:0045766	positive regulation of angiogenesis	16/258	204/18670	2.58291e-08	4.50847e-05	3.79959e-05	HYAL1/GATA6/AQP1/FGF2/TIE1/GAB1/TEK/ACVRL1/ITGA5/HSPB6/HMGA2/ENG/ISL1/CD34/PPP1R16B/KDR	16
GO:0001704	formation of primary germ layer	12/258	121/18670	1.15878e-07	9.64139e-05	8.12546e-05	GATA6/FGFR2/TAL1/SOX17/EYA2/FOXF1/ITGA5/SOX7/HMGA2/WNT3A/ITGA2/TRIM15	12
GO:1904018	positive regulation of vasculature development	16/258	230/18670	1.37172e-07	9.64139e-05	8.12546e-05	HYAL1/GATA6/AQP1/FGF2/TIE1/GAB1/TEK/ACVRL1/ITGA5/HSPB6/HMGA2/ENG/ISL1/CD34/PPP1R16B/KDR	16
GO:0048568	embryonic organ development	22/258	428/18670	1.38089e-07	9.64139e-05	8.12546e-05	HYAL1/FGFR2/TGFB2/TAL1/EFEMP1/HOXA4/HOXC11/TCF21/EPAS1/SOX17/GRHL3/FOXE1/FOXF1/HOXB2/HOXA1/ENG/ASCL2/WNT3A/HOXA7/KDR/SOX11/HOXA2	22
GO:0048705	skeletal system morphogenesis	16/258	239/18670	2.31684e-07	0.000122	0.000102817	HYAL1/FGFR2/THRA/HOXA4/HOXC11/TCF15/TEK/MMP13/TBX4/HOXB2/HOXA1/HOXA7/SOX11/HOXA2/HHIP/SKI	16
GO:0045165	cell fate commitment	17/258	271/18670	2.44628e-07	0.000122	0.000102817	GATA6/BATF/FGF2/FGFR2/TAL1/EPAS1/ZNF521/SOSTDC1/SOX17/ASCL1/EYA2/TBX5/TBX4/ISL1/WNT3A/HOXA2/TRIM15	17
GO:0007389	pattern specification process	22/258	446/18670	2.802e-07	0.000122272	0.000103047	FGFR2/HOXA4/HOXC11/TCF15/SOSTDC1/SOX17/ASCL1/GRHL3/SMAD6/NKD1/TBX5/ACVRL1/FOXF1/HOXB2/ENG/ISL1/WNT3A/HOXA7/TDRD5/HOXA2/HHIP/SKI	22
GO:0007498	mesoderm development	12/258	135/18670	3.85969e-07	0.000149713	0.000126173	TIE1/FGFR2/MEST/TAL1/TCF15/SOX17/EYA2/FOXF1/HMGA2/WNT3A/ITGA2/TRIM15	12
GO:0048562	embryonic organ morphogenesis	17/258	288/18670	5.7589e-07	0.000201043	0.000169433	HYAL1/FGFR2/EFEMP1/HOXA4/HOXC11/TCF21/SOX17/GRHL3/FOXE1/FOXF1/HOXB2/HOXA1/ENG/WNT3A/HOXA7/SOX11/HOXA2	17
GO:0003007	heart morphogenesis	16/258	259/18670	6.82653e-07	0.000201707	0.000169992	GATA6/HEG1/FGFR2/TGFB2/SOX17/SMAD6/TEK/TBX5/ACVRL1/S1PR1/FOXF1/SYNPO2L/ENG/ISL1/WNT3A/SOX11	16
GO:0060541	respiratory system development	14/258	198/18670	6.93348e-07	0.000201707	0.000169992	GATA6/HEG1/FGFR2/SLC7A11/THRA/TCF21/EPAS1/ASCL1/TBX5/TBX4/FOXF1/SOX11/HHIP/SKI	14
GO:0030324	lung development	13/258	172/18670	8.20941e-07	0.000220454	0.000185792	GATA6/HEG1/FGFR2/SLC7A11/THRA/TCF21/EPAS1/ASCL1/TBX5/TBX4/FOXF1/SOX11/HHIP	13
GO:0001707	mesoderm formation	9/258	75/18670	9.06596e-07	0.000226066	0.000190521	FGFR2/TAL1/SOX17/EYA2/FOXF1/HMGA2/WNT3A/ITGA2/TRIM15	9
GO:0030323	respiratory tube development	13/258	176/18670	1.06555e-06	0.000247989	0.000208997	GATA6/HEG1/FGFR2/SLC7A11/THRA/TCF21/EPAS1/ASCL1/TBX5/TBX4/FOXF1/SOX11/HHIP	13
GO:0048332	mesoderm morphogenesis	9/258	77/18670	1.13684e-06	0.000248044	0.000209043	FGFR2/TAL1/SOX17/EYA2/FOXF1/HMGA2/WNT3A/ITGA2/TRIM15	9
GO:0003148	outflow tract septum morphogenesis	6/258	27/18670	1.5245e-06	0.00031306	0.000263837	GATA6/FGFR2/TGFB2/SMAD6/ENG/ISL1	6
GO:0003206	cardiac chamber morphogenesis	11/258	129/18670	1.79266e-06	0.000347677	0.000293011	GATA6/HEG1/FGFR2/TGFB2/SMAD6/TEK/TBX5/FOXF1/ENG/ISL1/SOX11	11
GO:0003002	regionalization	18/258	351/18670	2.03312e-06	0.000373558	0.000314823	FGFR2/HOXA4/HOXC11/TCF15/SOSTDC1/SOX17/ASCL1/SMAD6/NKD1/FOXF1/HOXB2/ISL1/WNT3A/HOXA7/TDRD5/HOXA2/HHIP/SKI	18
GO:0003158	endothelium development	11/258	132/18670	2.24882e-06	0.000392532	0.000330814	HEG1/SOX17/ACVRL1/S1PR1/FOXP1/ENG/CD34/STARD13/PPP1R16B/KDR/COL18A1	11
GO:0048704	embryonic skeletal system morphogenesis	9/258	93/18670	5.59355e-06	0.000929861	0.000783658	HYAL1/FGFR2/HOXA4/HOXC11/HOXB2/HOXA1/HOXA7/SOX11/HOXA2	9
GO:0010002	cardioblast differentiation	5/258	20/18670	6.34258e-06	0.000991398	0.000835519	GATA6/TGFB2/TBX5/ISL1/WNT3A	5
GO:0072089	stem cell proliferation	10/258	120/18670	6.5317e-06	0.000991398	0.000835519	FGF2/FGFR2/SOX17/ASCL1/HMGA2/ETV6/WNT3A/CD34/SOX11/HHIP	10
GO:0045765	regulation of angiogenesis	18/258	383/18670	6.84963e-06	0.000996336	0.000839681	HYAL1/GATA6/AQP1/FGF2/TIE1/TGFB2/GAB1/TEK/ACVRL1/ITGA5/HSPB6/HMGA2/ENG/ISL1/CD34/STARD13/PPP1R16B/KDR	18
GO:0003208	cardiac ventricle morphogenesis	8/258	73/18670	7.38509e-06	0.00103125	0.000869109	HEG1/FGFR2/TGFB2/TBX5/FOXF1/ENG/ISL1/SOX11	8
GO:0014706	striated muscle tissue development	18/258	390/18670	8.77176e-06	0.00117778	0.000992593	GATA6/HEG1/FGF2/FGFR2/TGFB2/TCF21/SOX17/EYA2/MEIS1/TBX5/S1PR1/ACTN2/AKAP13/ENG/ISL1/WNT3A/SOX11/SKI	18
GO:0060411	cardiac septum morphogenesis	8/258	76/18670	9.99643e-06	0.0012925	0.00108928	GATA6/FGFR2/TGFB2/SMAD6/TBX5/ENG/ISL1/SOX11	8
GO:0007369	gastrulation	12/258	185/18670	1.05784e-05	0.0013189	0.00111153	GATA6/FGFR2/TAL1/SOX17/EYA2/FOXF1/ITGA5/SOX7/HMGA2/WNT3A/ITGA2/TRIM15	12
GO:0060562	epithelial tube morphogenesis	16/258	322/18670	1.12725e-05	0.00135697	0.00114361	FGF2/FGFR2/TGFB2/TCF21/SOSTDC1/SOX17/GRHL3/ACVRL1/FOXF1/FOXP1/ENG/WNT3A/STARD13/SOX11/HHIP/SKI	16
GO:0001570	vasculogenesis	8/258	79/18670	1.33465e-05	0.00150299	0.00126667	HEG1/TIE1/SOX17/TBX5/FOXF1/ENG/CD34/KDR	8
GO:0003151	outflow tract morphogenesis	8/258	79/18670	1.33465e-05	0.00150299	0.00126667	GATA6/FGFR2/TGFB2/SOX17/SMAD6/ENG/ISL1/SOX11	8
GO:0048863	stem cell differentiation	14/258	257/18670	1.44809e-05	0.00157977	0.00133138	GATA6/BATF/FGFR2/TGFB2/TAL1/SOX17/ASCL1/TBX5/HMGA2/ISL1/WNT3A/LMO2/HOXA7/SOX11	14
GO:0055017	cardiac muscle tissue growth	9/258	105/18670	1.51343e-05	0.00160102	0.00134929	GATA6/HEG1/FGF2/FGFR2/TGFB2/MEIS1/TBX5/S1PR1/AKAP13	9
GO:0060537	muscle tissue development	18/258	408/18670	1.6123e-05	0.00165545	0.00139516	GATA6/HEG1/FGF2/FGFR2/TGFB2/TCF21/SOX17/EYA2/MEIS1/TBX5/S1PR1/ACTN2/AKAP13/ENG/ISL1/WNT3A/SOX11/SKI	18
GO:0001709	cell fate determination	6/258	40/18670	1.70065e-05	0.00168067	0.00141642	GATA6/SOX17/ASCL1/ISL1/HOXA2/TRIM15	6
GO:0048565	digestive tract development	10/258	134/18670	1.73314e-05	0.00168067	0.00141642	GATA6/FGFR2/TGFB2/TCF21/SOX17/ASCL1/FOXE1/FOXF1/SFRP5/SOX11	10
GO:0048738	cardiac muscle tissue development	13/258	233/18670	2.28246e-05	0.00215353	0.00181493	GATA6/HEG1/FGF2/FGFR2/TGFB2/MEIS1/TBX5/S1PR1/ACTN2/AKAP13/ENG/ISL1/WNT3A	13
GO:1901342	regulation of vasculature development	18/258	422/18670	2.52353e-05	0.00222087	0.00187168	HYAL1/GATA6/AQP1/FGF2/TIE1/TGFB2/GAB1/TEK/ACVRL1/ITGA5/HSPB6/HMGA2/ENG/ISL1/CD34/STARD13/PPP1R16B/KDR	18
GO:0003279	cardiac septum development	9/258	112/18670	2.54468e-05	0.00222087	0.00187168	GATA6/HEG1/FGFR2/TGFB2/SMAD6/TBX5/ENG/ISL1/SOX11	9
GO:0060419	heart growth	9/258	112/18670	2.54468e-05	0.00222087	0.00187168	GATA6/HEG1/FGF2/FGFR2/TGFB2/MEIS1/TBX5/S1PR1/AKAP13	9
GO:0003205	cardiac chamber development	11/258	171/18670	2.67023e-05	0.00227361	0.00191612	GATA6/HEG1/FGFR2/TGFB2/SMAD6/TEK/TBX5/FOXF1/ENG/ISL1/SOX11	11
GO:0048645	animal organ formation	7/258	64/18670	2.81581e-05	0.00234047	0.00197248	GATA6/FGFR2/HOXC11/SOX17/TBX5/ISL1/WNT3A	7
GO:0003197	endocardial cushion development	6/258	44/18670	2.98635e-05	0.0024245	0.00204329	TGFB2/TBX5/ACVRL1/FOXF1/ENG/ISL1	6
GO:0055123	digestive system development	10/258	146/18670	3.63978e-05	0.00288784	0.00243378	GATA6/FGFR2/TGFB2/TCF21/SOX17/ASCL1/FOXE1/FOXF1/SFRP5/SOX11	10
GO:0060841	venous blood vessel development	4/258	15/18670	4.31367e-05	0.00334645	0.00282028	HEG1/ACVRL1/FOXF1/ENG	4
GO:0060348	bone development	12/258	217/18670	5.13647e-05	0.00386769	0.00325956	PTGER4/FGFR2/TAL1/MEIS1/TEK/MMP13/FOXP1/AKAP13/ENG/NPR2/FLI1/SKI	12
GO:0003209	cardiac atrium morphogenesis	5/258	30/18670	5.20714e-05	0.00386769	0.00325956	HEG1/TGFB2/TBX5/ENG/ISL1	5
GO:0048546	digestive tract morphogenesis	6/258	49/18670	5.58412e-05	0.00399881	0.00337007	FGFR2/TCF21/SOX17/FOXF1/SFRP5/SOX11	6
GO:0009952	anterior/posterior pattern specification	12/258	219/18670	5.61276e-05	0.00399881	0.00337007	HOXA4/HOXC11/TCF15/SOX17/NKD1/FOXF1/HOXB2/WNT3A/HOXA7/TDRD5/HOXA2/SKI	12
GO:0007517	muscle organ development	17/258	410/18670	6.0277e-05	0.00420854	0.00354683	GATA6/HEG1/FGF2/FGFR2/TGFB2/TCF21/TCF15/SOX17/MEIS1/TBX5/S1PR1/ENG/ISL1/WNT3A/CRYAB/SOX11/SKI	17
GO:0048706	embryonic skeletal system development	9/258	126/18670	6.45001e-05	0.0044151	0.0037209	HYAL1/FGFR2/HOXA4/HOXC11/HOXB2/HOXA1/HOXA7/SOX11/HOXA2	9
GO:0001708	cell fate specification	8/258	99/18670	6.90796e-05	0.00463763	0.00390845	FGF2/SOX17/ASCL1/EYA2/TBX5/TBX4/ISL1/WNT3A	8
GO:0061384	heart trabecula morphogenesis	5/258	32/18670	7.19416e-05	0.00473864	0.00399358	HEG1/TGFB2/TEK/S1PR1/ENG	5
GO:0072132	mesenchyme morphogenesis	6/258	52/18670	7.85326e-05	0.00507699	0.00427873	TGFB2/ACVRL1/FOXF1/ENG/ISL1/WNT3A	6
GO:0003231	cardiac ventricle development	9/258	130/18670	8.22146e-05	0.00521839	0.00439789	HEG1/FGFR2/TGFB2/SMAD6/TBX5/FOXF1/ENG/ISL1/SOX11	9
GO:0048557	embryonic digestive tract morphogenesis	4/258	18/18670	9.35938e-05	0.00583457	0.00491719	FGFR2/TCF21/FOXF1/SOX11	4
GO:0048566	embryonic digestive tract development	5/258	34/18670	9.71918e-05	0.00584994	0.00493014	FGFR2/TGFB2/TCF21/FOXF1/SOX11	5
GO:0060795	cell fate commitment involved in formation of primary germ layer	5/258	34/18670	9.71918e-05	0.00584994	0.00493014	GATA6/SOX17/EYA2/WNT3A/TRIM15	5
GO:0003229	ventricular cardiac muscle tissue development	6/258	55/18670	0.000108027	0.0063919	0.00538689	HEG1/FGFR2/TGFB2/TBX5/ENG/ISL1	6
GO:0003230	cardiac atrium development	5/258	35/18670	0.00011212	0.0064166	0.00540771	HEG1/TGFB2/TBX5/ENG/ISL1	5
GO:0033144	negative regulation of intracellular steroid hormone receptor signaling pathway	5/258	35/18670	0.00011212	0.0064166	0.00540771	TCF21/DAB2/FOXP1/ISL1/KANK2	5
GO:0001710	mesodermal cell fate commitment	4/258	19/18670	0.000117269	0.00660301	0.00556481	SOX17/EYA2/WNT3A/TRIM15	4
GO:0035265	organ growth	11/258	204/18670	0.00013172	0.00729895	0.00615133	GATA6/HEG1/FGF2/FGFR2/TGFB2/MEIS1/MMP13/LEPR/TBX5/S1PR1/AKAP13	11
GO:0060485	mesenchyme development	13/258	279/18670	0.000143551	0.00783024	0.00659908	FGFR2/TGFB2/TCF21/TCF15/DAB2/TBX5/ACVRL1/FOXF1/HMGA2/ENG/ISL1/WNT3A/SOX11	13
GO:0001666	response to hypoxia	15/258	359/18670	0.000150443	0.00807993	0.00680951	GATA6/AQP1/SLC2A1/TGFB2/PDLIM1/EPAS1/TEK/ENO1/CPEB1/ACVRL1/ASCL2/CD34/SLC8A3/CRYAB/ITGA2	15
GO:0045446	endothelial cell differentiation	8/258	114/18670	0.000185933	0.00975939	0.00822491	HEG1/SOX17/ACVRL1/S1PR1/ENG/PPP1R16B/KDR/COL18A1	8
GO:0021537	telencephalon development	12/258	249/18670	0.000188986	0.00975939	0.00822491	AQP1/SLC2A1/SLC7A11/ATIC/ASCL1/DIXDC1/PHACTR1/WNT3A/SLC8A3/CRTAC1/CDH2/SKI	12
GO:2000826	regulation of heart morphogenesis	5/258	39/18670	0.0001901	0.00975939	0.00822491	TGFB2/TBX5/ENG/ISL1/WNT3A	5
GO:0036293	response to decreased oxygen levels	15/258	370/18670	0.000208664	0.0105572	0.00889726	GATA6/AQP1/SLC2A1/TGFB2/PDLIM1/EPAS1/TEK/ENO1/CPEB1/ACVRL1/ASCL2/CD34/SLC8A3/CRYAB/ITGA2	15
GO:0048644	muscle organ morphogenesis	7/258	88/18670	0.000217255	0.0106997	0.00901735	HEG1/FGFR2/TGFB2/TCF15/S1PR1/ENG/ISL1	7
GO:2000027	regulation of animal organ morphogenesis	12/258	253/18670	0.000218928	0.0106997	0.00901735	FGFR2/TGFB2/HOXC11/SOX17/GRHL3/DAB2/NKD1/TBX5/ENG/ISL1/WNT3A/CD34	12
GO:0014065	phosphatidylinositol 3-kinase signaling	9/258	148/18670	0.000220675	0.0106997	0.00901735	CEP55/TGFB2/GAB1/TEK/PEAR1/PIK3R5/PPP1R16B/KDR/PIK3R1	9
GO:0071805	potassium ion transmembrane transport	11/258	217/18670	0.000225869	0.0108015	0.00910315	AQP1/KCNJ8/SLC12A4/KCNA4/DPP6/ACTN2/SLC24A4/SLC12A7/NOS1AP/WNK2/HCN1	11
GO:0072001	renal system development	13/258	293/18670	0.00023197	0.0109433	0.0092227	FGF2/FGFR2/CEP55/TGFB2/HOXC11/TCF21/SOX17/SMAD6/TEK/FOXF1/CD34/SOX11/KANK2	13
GO:0048286	lung alveolus development	5/258	41/18670	0.00024193	0.011261	0.00949043	GATA6/FGFR2/SLC7A11/TCF21/FOXF1	5
GO:0009953	dorsal/ventral pattern formation	7/258	90/18670	0.000249783	0.0114736	0.00966956	SOSTDC1/ASCL1/SMAD6/HOXB2/WNT3A/HOXA2/HHIP	7
GO:0030510	regulation of BMP signaling pathway	7/258	91/18670	0.000267456	0.0121258	0.0102193	SOSTDC1/SMAD6/ACVRL1/ENG/SFRP5/SOX11/SKI	7
GO:0072659	protein localization to plasma membrane	12/258	260/18670	0.000281085	0.0124571	0.0104985	PPP2R5A/TMEM88/GRASP/DAB2/KIF13A/DPP6/SPTBN1/ACTN2/WNT3A/NHLRC1/CDH2/PIK3R1	12
GO:1905475	regulation of protein localization to membrane	10/258	187/18670	0.000283419	0.0124571	0.0104985	PPP2R5A/SLC7A11/GRASP/DAB2/SPTBN1/WNT3A/ZMYND8/NHLRC1/CDH2/PIK3R1	10
GO:0030900	forebrain development	15/258	381/18670	0.000285469	0.0124571	0.0104985	AQP1/SLC2A1/FGFR2/SLC7A11/ATIC/ASCL1/DIXDC1/PHACTR1/SSTR1/ISL1/WNT3A/SLC8A3/CRTAC1/CDH2/SKI	15
GO:1904888	cranial skeletal system development	6/258	66/18670	0.000298325	0.0128575	0.0108359	FGFR2/CEP55/TGFB2/FOXE1/HOXA1/HOXA2	6
GO:0062009	secondary palate development	4/258	24/18670	0.00030449	0.0129631	0.0109249	TGFB2/FOXE1/WNT3A/SOX11	4
GO:0060038	cardiac muscle cell proliferation	6/258	67/18670	0.000323926	0.0136244	0.0114822	GATA6/FGF2/FGFR2/TGFB2/MEIS1/TBX5	6
GO:0014066	regulation of phosphatidylinositol 3-kinase signaling	8/258	124/18670	0.000330485	0.0137348	0.0115753	CEP55/TGFB2/GAB1/TEK/PIK3R5/PPP1R16B/KDR/PIK3R1	8
GO:1903076	regulation of protein localization to plasma membrane	7/258	95/18670	0.000348478	0.0143122	0.0120619	PPP2R5A/GRASP/DAB2/SPTBN1/WNT3A/NHLRC1/PIK3R1	7
GO:0031069	hair follicle morphogenesis	4/258	25/18670	0.000358576	0.0145557	0.0122671	FGFR2/TGFB2/SOSTDC1/FOXE1	4
GO:0055008	cardiac muscle tissue morphogenesis	6/258	69/18670	0.000380273	0.015259	0.0128598	HEG1/FGFR2/TGFB2/S1PR1/ENG/ISL1	6
GO:0007044	cell-substrate junction assembly	7/258	97/18670	0.000395778	0.0153406	0.0129286	TEK/ACVRL1/ACTN2/ITGA5/KDR/LIMS1/ITGA2	7
GO:0150115	cell-substrate junction organization	7/258	97/18670	0.000395778	0.0153406	0.0129286	TEK/ACVRL1/ACTN2/ITGA5/KDR/LIMS1/ITGA2	7
GO:0019852	L-ascorbic acid metabolic process	3/258	11/18670	0.000396475	0.0153406	0.0129286	SLC2A1/SLC2A3/CYB5R3	3
GO:0071695	anatomical structure maturation	11/258	232/18670	0.000399884	0.0153406	0.0129286	SCARF1/TGFB2/TRIM58/TAL1/EPAS1/ASCL1/ACVRL1/S1PR1/NPR2/TDRD5/ANKS1A	11
GO:0070482	response to oxygen levels	15/258	394/18670	0.000406632	0.0154299	0.0130038	GATA6/AQP1/SLC2A1/TGFB2/PDLIM1/EPAS1/TEK/ENO1/CPEB1/ACVRL1/ASCL2/CD34/SLC8A3/CRYAB/ITGA2	15
GO:0061383	trabecula morphogenesis	5/258	47/18670	0.000462938	0.0173776	0.0146453	HEG1/TGFB2/TEK/S1PR1/ENG	5
GO:0055010	ventricular cardiac muscle tissue morphogenesis	5/258	48/18670	0.000511004	0.0189778	0.0159939	HEG1/FGFR2/TGFB2/ENG/ISL1	5
GO:0051701	interaction with host	10/258	202/18670	0.000521721	0.0190276	0.0160359	HYAL1/TRIM27/GAPDH/CLDN6/KPNA7/HAVCR1/ITGA5/TRIM31/ITGA2/TRIM15	10
GO:0042659	regulation of cell fate specification	3/258	12/18670	0.000523246	0.0190276	0.0160359	FGF2/SOX17/WNT3A	3
GO:0006813	potassium ion transport	11/258	240/18670	0.000531566	0.0191309	0.0161229	AQP1/KCNJ8/SLC12A4/KCNA4/DPP6/ACTN2/SLC24A4/SLC12A7/NOS1AP/WNK2/HCN1	11
GO:0030111	regulation of Wnt signaling pathway	14/258	363/18670	0.000555632	0.019793	0.0166809	FGFR2/TMEM88/SOSTDC1/SOX17/DAB2/DIXDC1/NKD1/SOX7/ISL1/WNT3A/CDH2/SFRP5/WNK2/SKI	14
GO:0003281	ventricular septum development	6/258	75/18670	0.000596253	0.0210255	0.0177196	HEG1/FGFR2/TGFB2/SMAD6/TBX5/SOX11	6
GO:0001706	endoderm formation	5/258	50/18670	0.000618282	0.021161	0.0178338	GATA6/SOX17/ITGA5/SOX7/HMGA2	5
GO:0014009	glial cell proliferation	5/258	50/18670	0.000618282	0.021161	0.0178338	CHRM1/LEPR/ASCL2/SOX11/SKI	5
GO:0060425	lung morphogenesis	5/258	50/18670	0.000618282	0.021161	0.0178338	FGFR2/TCF21/FOXF1/SOX11/HHIP	5
GO:0007492	endoderm development	6/258	76/18670	0.000639981	0.0214339	0.0180639	GATA6/HOXC11/SOX17/ITGA5/SOX7/HMGA2	6
GO:0048730	epidermis morphogenesis	4/258	29/18670	0.000644676	0.0214339	0.0180639	FGFR2/TGFB2/SOSTDC1/FOXE1	4
GO:0060914	heart formation	4/258	29/18670	0.000644676	0.0214339	0.0180639	SOX17/TBX5/ISL1/WNT3A	4
GO:0060828	regulation of canonical Wnt signaling pathway	12/258	286/18670	0.000659433	0.0217177	0.018303	FGFR2/TMEM88/SOSTDC1/SOX17/DAB2/NKD1/SOX7/ISL1/WNT3A/CDH2/SFRP5/WNK2	12
GO:0010454	negative regulation of cell fate commitment	3/258	13/18670	0.000673291	0.0219669	0.018513	SOSTDC1/SOX17/WNT3A	3
GO:0048880	sensory system development	14/258	371/18670	0.00068775	0.0222309	0.0187355	TGFB2/EFEMP1/SLC7A11/GRHL3/MEIS1/NKD1/ACVRL1/ISL1/CRYAB/MEIS2/SOX11/SLC25A25/HCN1/SKI	14
GO:0001655	urogenital system development	13/258	330/18670	0.000716019	0.0229323	0.0193266	FGF2/FGFR2/CEP55/TGFB2/HOXC11/TCF21/SOX17/SMAD6/TEK/FOXF1/CD34/SOX11/KANK2	13
GO:0032526	response to retinoic acid	7/258	108/18670	0.000755699	0.0239831	0.0202122	AQP1/TIE1/FGFR2/ASCL1/WNT3A/RXRG/HOXA2	7
GO:0060070	canonical Wnt signaling pathway	13/258	335/18670	0.000822332	0.0257482	0.0216998	FGFR2/TMEM88/SOSTDC1/SOX17/DAB2/DIXDC1/NKD1/SOX7/ISL1/WNT3A/CDH2/SFRP5/WNK2	13
GO:0007501	mesodermal cell fate specification	3/258	14/18670	0.000848194	0.0257482	0.0216998	SOX17/EYA2/WNT3A	3
GO:0021527	spinal cord association neuron differentiation	3/258	14/18670	0.000848194	0.0257482	0.0216998	TAL1/ASCL1/WNT3A	3
GO:0060911	cardiac cell fate commitment	3/258	14/18670	0.000848194	0.0257482	0.0216998	SOX17/ISL1/WNT3A	3
GO:1901626	regulation of postsynaptic membrane organization	3/258	14/18670	0.000848194	0.0257482	0.0216998	SLC7A11/ZMYND8/CDH2	3
GO:0014855	striated muscle cell proliferation	6/258	81/18670	0.000897164	0.0265424	0.0223691	GATA6/FGF2/FGFR2/TGFB2/MEIS1/TBX5	6
GO:0048041	focal adhesion assembly	6/258	81/18670	0.000897164	0.0265424	0.0223691	TEK/ACVRL1/ACTN2/KDR/LIMS1/ITGA2	6
GO:0110110	positive regulation of animal organ morphogenesis	6/258	81/18670	0.000897164	0.0265424	0.0223691	FGFR2/TGFB2/HOXC11/ENG/WNT3A/CD34	6
GO:0090596	sensory organ morphogenesis	11/258	256/18670	0.000904942	0.0265475	0.0223734	FGFR2/EFEMP1/GRHL3/MEIS1/NKD1/HOXA1/WNT3A/SOX11/HOXA2/HCN1/SKI	11
GO:0048545	response to steroid hormone	14/258	383/18670	0.000935346	0.0272108	0.0229324	AQP1/TGFB2/TXNIP/THRA/TCF21/CDO1/DAB2/FOXP1/AKAP13/ENG/ISL1/FBXO32/RXRG/KANK2	14
GO:0048015	phosphatidylinositol-mediated signaling	9/258	181/18670	0.000954772	0.0273836	0.023078	CEP55/TGFB2/GAB1/TEK/PEAR1/PIK3R5/PPP1R16B/KDR/PIK3R1	9
GO:0060415	muscle tissue morphogenesis	6/258	82/18670	0.000956975	0.0273836	0.023078	HEG1/FGFR2/TGFB2/S1PR1/ENG/ISL1	6
GO:0001101	response to acid chemical	13/258	343/18670	0.00101991	0.0289472	0.0243958	AQP1/PTGER4/TIE1/FGFR2/CDO1/ASCL1/CPEB1/WNT3A/KDR/RXRG/ITGA2/HOXA2/COL18A1	13
GO:0060253	negative regulation of glial cell proliferation	3/258	15/18670	0.00104946	0.0293093	0.0247009	ASCL2/SOX11/SKI	3
GO:0060766	negative regulation of androgen receptor signaling pathway	3/258	15/18670	0.00104946	0.0293093	0.0247009	TCF21/DAB2/FOXP1	3
GO:0048017	inositol lipid-mediated signaling	9/258	184/18670	0.00107185	0.0296972	0.0250279	CEP55/TGFB2/GAB1/TEK/PEAR1/PIK3R5/PPP1R16B/KDR/PIK3R1	9
GO:1904375	regulation of protein localization to cell periphery	7/258	115/18670	0.00109459	0.0300883	0.0253575	PPP2R5A/GRASP/DAB2/SPTBN1/WNT3A/NHLRC1/PIK3R1	7
GO:0060043	regulation of cardiac muscle cell proliferation	5/258	57/18670	0.00112976	0.0308123	0.0259677	GATA6/FGF2/FGFR2/MEIS1/TBX5	5
GO:0070997	neuron death	13/258	348/18670	0.0011625	0.0314597	0.0265132	TGFB2/SLC7A11/GAPDH/ASCL1/TRAF2/SNCA/ISL1/WNT3A/CD34/BDNF/CD200/ARRB1/CIT	13
GO:0010092	specification of animal organ identity	4/258	34/18670	0.00119251	0.0320235	0.0269884	FGFR2/HOXC11/ISL1/WNT3A	4
GO:0003222	ventricular trabecula myocardium morphogenesis	3/258	16/18670	0.00127851	0.0332122	0.0279902	HEG1/TGFB2/ENG	3
GO:0060413	atrial septum morphogenesis	3/258	16/18670	0.00127851	0.0332122	0.0279902	TGFB2/TBX5/ISL1	3
GO:0097091	synaptic vesicle clustering	3/258	16/18670	0.00127851	0.0332122	0.0279902	PCDH17/SYN2/CDH2	3
GO:0014068	positive regulation of phosphatidylinositol 3-kinase signaling	6/258	87/18670	0.00130337	0.0332122	0.0279902	TGFB2/GAB1/TEK/PIK3R5/KDR/PIK3R1	6
GO:0045844	positive regulation of striated muscle tissue development	6/258	87/18670	0.00130337	0.0332122	0.0279902	GATA6/FGF2/FGFR2/SOX17/TBX5/WNT3A	6
GO:0048636	positive regulation of muscle organ development	6/258	87/18670	0.00130337	0.0332122	0.0279902	GATA6/FGF2/FGFR2/SOX17/TBX5/WNT3A	6
GO:0043388	positive regulation of DNA binding	5/258	59/18670	0.00132095	0.0332122	0.0279902	HMGA2/ISL1/WNT3A/ITGA2/SKI	5
GO:0003203	endocardial cushion morphogenesis	4/258	35/18670	0.00133191	0.0332122	0.0279902	TGFB2/ACVRL1/ENG/ISL1	4
GO:0060251	regulation of glial cell proliferation	4/258	35/18670	0.00133191	0.0332122	0.0279902	CHRM1/ASCL2/SOX11/SKI	4
GO:0098751	bone cell development	4/258	35/18670	0.00133191	0.0332122	0.0279902	TAL1/MEIS1/FOXP1/FLI1	4
GO:0043491	protein kinase B signaling	11/258	269/18670	0.00134898	0.0333993	0.0281479	FGF2/FGFR2/GAB1/TEK/MST1R/PEAR1/ENG/PIK3R5/KDR/SFRP5/PIK3R1	11
GO:1901863	positive regulation of muscle tissue development	6/258	88/18670	0.00138284	0.0339965	0.0286512	GATA6/FGF2/FGFR2/SOX17/TBX5/WNT3A	6
GO:0060021	roof of mouth development	6/258	89/18670	0.00146596	0.0354435	0.0298706	TGFB2/TCF21/FOXE1/WNT3A/SOX11/SKI	6
GO:0010453	regulation of cell fate commitment	4/258	36/18670	0.00148231	0.0354435	0.0298706	FGF2/SOSTDC1/SOX17/WNT3A	4
GO:0060428	lung epithelium development	4/258	36/18670	0.00148231	0.0354435	0.0298706	GATA6/FGFR2/THRA/ASCL1	4
GO:0071634	regulation of transforming growth factor beta production	4/258	36/18670	0.00148231	0.0354435	0.0298706	GATA6/TGFB2/CD34/CD200	4
GO:0098742	cell-cell adhesion via plasma-membrane adhesion molecules	11/258	273/18670	0.001517	0.0360262	0.0303618	ESAM/SPARCL1/TGFB2/CLDN6/ITGA5/PCDH17/CLDN11/PCDH10/CDH2/PCDHB15/CLDN8	11
GO:0035855	megakaryocyte development	3/258	17/18670	0.00153671	0.0362477	0.0305484	TAL1/MEIS1/FLI1	3
GO:0052126	movement in host environment	8/258	158/18670	0.00161816	0.0372514	0.0313943	HYAL1/TRIM27/CLDN6/HAVCR1/ITGA5/TRIM31/ITGA2/TRIM15	8
GO:0045638	negative regulation of myeloid cell differentiation	6/258	91/18670	0.00164356	0.0372514	0.0313943	TAL1/MEIS1/HOXA7/MEIS2/ITPKB/PIK3R1	6
GO:0003156	regulation of animal organ formation	4/258	37/18670	0.00164414	0.0372514	0.0313943	HOXC11/TBX5/ISL1/WNT3A	4
GO:0055025	positive regulation of cardiac muscle tissue development	5/258	62/18670	0.00165113	0.0372514	0.0313943	GATA6/FGF2/FGFR2/TBX5/WNT3A	5
GO:0060393	regulation of pathway-restricted SMAD protein phosphorylation	5/258	62/18670	0.00165113	0.0372514	0.0313943	TGFB2/DAB2/SMAD6/ACVRL1/ENG	5
GO:0001654	eye development	13/258	362/18670	0.00165293	0.0372514	0.0313943	TGFB2/EFEMP1/SLC7A11/GRHL3/MEIS1/NKD1/ACVRL1/CRYAB/MEIS2/SOX11/SLC25A25/HCN1/SKI	13
GO:0007411	axon guidance	11/258	276/18670	0.00165396	0.0372514	0.0313943	DPYSL2/GAB1/DOK6/SPTBN1/ENAH/ISL1/WNT3A/BDNF/TRIO/HOXA2/PIK3R1	11
GO:1990778	protein localization to cell periphery	12/258	319/18670	0.00168182	0.0376011	0.031689	PPP2R5A/TMEM88/GRASP/DAB2/KIF13A/DPP6/SPTBN1/ACTN2/WNT3A/NHLRC1/CDH2/PIK3R1	12
GO:0018108	peptidyl-tyrosine phosphorylation	13/258	363/18670	0.00169369	0.0376011	0.031689	TIE1/FGFR2/TAL1/EFEMP1/TEK/MST1R/ITGA5/ISL1/WNT3A/KDR/BDNF/IL22RA2/SH3BP5	13
GO:0097485	neuron projection guidance	11/258	277/18670	0.0017018	0.0376011	0.031689	DPYSL2/GAB1/DOK6/SPTBN1/ENAH/ISL1/WNT3A/BDNF/TRIO/HOXA2/PIK3R1	11
GO:0034329	cell junction assembly	14/258	409/18670	0.00173678	0.0381327	0.032137	ESAM/HEG1/TEK/ACVRL1/ACTN2/ITGA5/PCDH17/SNCA/WNT3A/KDR/BDNF/LIMS1/CDH2/ITGA2	14
GO:0060045	positive regulation of cardiac muscle cell proliferation	4/258	38/18670	0.00181785	0.0390004	0.0328683	GATA6/FGF2/FGFR2/TBX5	4
GO:0071604	transforming growth factor beta production	4/258	38/18670	0.00181785	0.0390004	0.0328683	GATA6/TGFB2/CD34/CD200	4
GO:0018212	peptidyl-tyrosine modification	13/258	366/18670	0.00182099	0.0390004	0.0328683	TIE1/FGFR2/TAL1/EFEMP1/TEK/MST1R/ITGA5/ISL1/WNT3A/KDR/BDNF/IL22RA2/SH3BP5	13
GO:0150063	visual system development	13/258	366/18670	0.00182099	0.0390004	0.0328683	TGFB2/EFEMP1/SLC7A11/GRHL3/MEIS1/NKD1/ACVRL1/CRYAB/MEIS2/SOX11/SLC25A25/HCN1/SKI	13
GO:0031032	actomyosin structure organization	9/258	199/18670	0.00184413	0.0392553	0.0330831	PTGER4/S1PR1/ACTN2/PHACTR1/SYNPO2L/AKAP13/PIK3R1/ARRB1/CIT	9
GO:0043550	regulation of lipid kinase activity	5/258	64/18670	0.00190251	0.0402526	0.0339236	PPP2R5A/FGF2/TEK/PIK3R5/PIK3R1	5
GO:0090092	regulation of transmembrane receptor protein serine/threonine kinase signaling pathway	10/258	241/18670	0.00198472	0.0417388	0.0351762	TGFB2/SOSTDC1/DAB2/SMAD6/ACVRL1/SPTBN1/ENG/SFRP5/SOX11/SKI	10
GO:0060389	pathway-restricted SMAD protein phosphorylation	5/258	65/18670	0.0020382	0.0426068	0.0359077	TGFB2/DAB2/SMAD6/ACVRL1/ENG	5
GO:0021700	developmental maturation	11/258	284/18670	0.00206929	0.0429993	0.0362385	SCARF1/TGFB2/TRIM58/TAL1/EPAS1/ASCL1/ACVRL1/S1PR1/NPR2/TDRD5/ANKS1A	11
GO:0003159	morphogenesis of an endothelium	3/258	19/18670	0.0021456	0.0438028	0.0369156	ACVRL1/FOXP1/STARD13	3
GO:0035493	SNARE complex assembly	3/258	19/18670	0.0021456	0.0438028	0.0369156	STX1A/STXBP6/SNCA	3
GO:0061154	endothelial tube morphogenesis	3/258	19/18670	0.0021456	0.0438028	0.0369156	ACVRL1/FOXP1/STARD13	3
GO:1905207	regulation of cardiocyte differentiation	5/258	66/18670	0.00218081	0.0442628	0.0373033	GATA6/TGFB2/SOX17/TBX5/WNT3A	5
GO:0007409	axonogenesis	15/258	468/18670	0.00227642	0.0454294	0.0382865	FGFR2/DPYSL2/GAB1/DOK6/SPTBN1/TRAK2/ENAH/ISL1/WNT3A/BDNF/CDH2/PITPNA/TRIO/HOXA2/PIK3R1	15
GO:0071214	cellular response to abiotic stimulus	12/258	331/18670	0.00228413	0.0454294	0.0382865	HYAL1/AQP1/SLC2A1/PTGER4/ASCL1/MAPK13/HMGA2/ENG/GNA11/CRYAB/ITGA2/PIK3R1	12
GO:0104004	cellular response to environmental stimulus	12/258	331/18670	0.00228413	0.0454294	0.0382865	HYAL1/AQP1/SLC2A1/PTGER4/ASCL1/MAPK13/HMGA2/ENG/GNA11/CRYAB/ITGA2/PIK3R1	12
GO:0035051	cardiocyte differentiation	8/258	167/18670	0.00229034	0.0454294	0.0382865	GATA6/TGFB2/SOX17/TBX5/ACTN2/AKAP13/ISL1/WNT3A	8
GO:0050679	positive regulation of epithelial cell proliferation	9/258	206/18670	0.00233166	0.0459876	0.0387569	HYAL1/FGF2/FGFR2/TEK/ACVRL1/WNT3A/PPP1R16B/KDR/SOX11	9
GO:0051302	regulation of cell division	8/258	168/18670	0.00237682	0.0461097	0.0388598	FGF2/FGFR2/TGFB2/TXNIP/TAL1/SOX17/KIF13A/CIT	8
GO:0030038	contractile actin filament bundle assembly	6/258	98/18670	0.00239624	0.0461097	0.0388598	PTGER4/S1PR1/PHACTR1/SYNPO2L/PIK3R1/ARRB1	6
GO:0043149	stress fiber assembly	6/258	98/18670	0.00239624	0.0461097	0.0388598	PTGER4/S1PR1/PHACTR1/SYNPO2L/PIK3R1/ARRB1	6
GO:0045807	positive regulation of endocytosis	6/258	98/18670	0.00239624	0.0461097	0.0388598	DAB2/SNCA/WNT3A/ITGA2/SGIP1/ARRB1	6
GO:1905209	positive regulation of cardiocyte differentiation	4/258	41/18670	0.00241464	0.0461097	0.0388598	GATA6/TGFB2/TBX5/WNT3A	4
GO:0042476	odontogenesis	7/258	132/18670	0.0024171	0.0461097	0.0388598	CSF3R/AQP1/FGFR2/TGFB2/SOSTDC1/SLC24A4/CD34	7
GO:0071383	cellular response to steroid hormone stimulus	10/258	248/18670	0.00244421	0.0463264	0.0390425	AQP1/THRA/TCF21/DAB2/FOXP1/AKAP13/ISL1/FBXO32/RXRG/KANK2	10
GO:0030336	negative regulation of cell migration	12/258	334/18670	0.00245944	0.0463264	0.0390425	FGF2/PTGER4/TIE1/LRCH1/DACH1/TBX5/ACVRL1/ENG/STARD13/HOXA7/ZMYND8/CD200	12
GO:0050708	regulation of protein secretion	15/258	472/18670	0.00246827	0.0463264	0.0390425	SLC2A1/PTGER4/TGFB2/TRIM27/GAPDH/STX1A/TRAF2/SPTBN1/FOXP1/ISL1/CD34/FRMD4A/CD200/SYT7/ARRB1	15
GO:1901215	negative regulation of neuron death	9/258	208/18670	0.00248828	0.0463976	0.0391025	SLC7A11/TRAF2/SNCA/ISL1/WNT3A/CD34/BDNF/CD200/ARRB1	9
GO:0060216	definitive hemopoiesis	3/258	20/18670	0.00249864	0.0463976	0.0391025	TAL1/MEIS1/TEK	3
GO:0045926	negative regulation of growth	10/258	249/18670	0.0025163	0.0464783	0.0391705	HYAL1/TGFB2/SOX17/MEIS1/NKD1/ENO1/TBX5/ACVRL1/WNT3A/CRYAB	10
GO:0071772	response to BMP	8/258	170/18670	0.00255745	0.0466517	0.0393166	GATA6/SOSTDC1/SMAD6/ACVRL1/ENG/SFRP5/SOX11/SKI	8
GO:0071773	cellular response to BMP stimulus	8/258	170/18670	0.00255745	0.0466517	0.0393166	GATA6/SOSTDC1/SMAD6/ACVRL1/ENG/SFRP5/SOX11/SKI	8
GO:0090287	regulation of cellular response to growth factor stimulus	11/258	292/18670	0.00256578	0.0466517	0.0393166	FGF2/SOSTDC1/DAB2/SMAD6/ACVRL1/ITGA5/ENG/SFRP5/SOX11/HHIP/SKI	11
GO:0040013	negative regulation of locomotion	13/258	381/18670	0.00258206	0.0467045	0.0393611	FGF2/PTGER4/TIE1/LRCH1/DACH1/TBX5/ACVRL1/ENG/WNT3A/STARD13/HOXA7/ZMYND8/CD200	13
GO:0017145	stem cell division	4/258	42/18670	0.00264022	0.0470045	0.0396139	FGFR2/TGFB2/SOX17/WNT3A	4
GO:0035282	segmentation	6/258	100/18670	0.0026525	0.0470045	0.0396139	TCF15/NKD1/FOXF1/WNT3A/TDRD5/HOXA2	6
GO:0055024	regulation of cardiac muscle tissue development	6/258	100/18670	0.0026525	0.0470045	0.0396139	GATA6/FGF2/FGFR2/MEIS1/TBX5/WNT3A	6
GO:0060840	artery development	6/258	100/18670	0.0026525	0.0470045	0.0396139	TGFB2/SMAD6/ACVRL1/FOXF1/HOXA1/ENG	6
GO:0051271	negative regulation of cellular component movement	13/258	384/18670	0.00276185	0.048695	0.0410386	FGF2/PTGER4/TIE1/LRCH1/DACH1/TBX5/ACVRL1/ENG/WNT3A/STARD13/HOXA7/ZMYND8/CD200	13
GO:0061515	myeloid cell development	5/258	70/18670	0.00282468	0.0495525	0.0417613	TRIM58/TAL1/MEIS1/FOXP1/FLI1	5
