# Supplementary material for: A Novel Prognostic Model of Early-Stage Lung Adenocarcinoma Integrating Methylation and Immune Biomarkers
Source: Front Genet. 2021 Jan 21;11:634634. doi: 10.3389/fgene.2020.634634 (PMC7859522; doi:10.3389/fgene.2020.634634)
Supplement: Supplementary file 6 [file Data_Sheet_3.XLS]

## Sheet: Supplementary Table 3
KEGG pathway enrichment results
ID	Description	GeneRatio	BgRatio	pvalue	p.adjust	qvalue	geneID	Count
hsa05205	Proteoglycans in cancer	10/116	205/8073	0.000701995	0.109232	0.101673	FGF2/TGFB2/HSPB2/GAB1/MAPK13/ITGA5/WNT3A/KDR/ITGA2/PIK3R1	10
hsa04550	Signaling pathways regulating pluripotency of stem cells	8/116	143/8073	0.00101141	0.109232	0.101673	FGF2/FGFR2/MEIS1/MAPK13/HOXA1/ISL1/WNT3A/PIK3R1	8
hsa05211	Renal cell carcinoma	5/116	69/8073	0.00303676	0.155818	0.145035	SLC2A1/TGFB2/EPAS1/GAB1/PIK3R1	5
hsa04151	PI3K-Akt signaling pathway	12/116	354/8073	0.0047383	0.155818	0.145035	CSF3R/PPP2R5A/FGF2/CHRM1/FGFR2/TEK/ITGA5/PIK3R5/KDR/BDNF/ITGA2/PIK3R1	12
hsa05412	Arrhythmogenic right ventricular cardiomyopathy	5/116	77/8073	0.00487616	0.155818	0.145035	ACTN2/ITGA5/SLC8A3/CDH2/ITGA2	5
hsa01521	EGFR tyrosine kinase inhibitor resistance	5/116	79/8073	0.00543775	0.155818	0.145035	FGF2/FGFR2/GAB1/KDR/PIK3R1	5
hsa05226	Gastric cancer	7/116	149/8073	0.00552838	0.155818	0.145035	FGF2/FGFR2/TGFB2/GAB1/WNT3A/RXRG/PIK3R1	7
hsa04670	Leukocyte transendothelial migration	6/116	114/8073	0.00585726	0.155818	0.145035	ESAM/CLDN6/MAPK13/CLDN11/PIK3R1/CLDN8	6
hsa05130	Pathogenic Escherichia coli infection	8/116	193/8073	0.0064924	0.155818	0.145035	GAPDH/CLDN6/TRAF2/MYO1B/MAPK13/TUBA1C/CLDN11/CLDN8	8
hsa04010	MAPK signaling pathway	10/116	294/8073	0.00953355	0.205925	0.191675	DUSP4/FGF2/FGFR2/TGFB2/TRAF2/TEK/MAPK13/KDR/BDNF/ARRB1	10
hsa04929	GnRH secretion	4/116	64/8073	0.0132668	0.260511	0.242483	GNA11/HCN1/PIK3R1/ARRB1	4
hsa04920	Adipocytokine signaling pathway	4/116	69/8073	0.017095	0.272246	0.253406	SLC2A1/TRAF2/LEPR/RXRG	4
hsa05230	Central carbon metabolism in cancer	4/116	70/8073	0.0179351	0.272246	0.253406	SLC16A3/SLC2A1/FGFR2/PIK3R1	4
hsa04928	Parathyroid hormone synthesis, secretion and action	5/116	106/8073	0.018041	0.272246	0.253406	MMP13/AKAP13/GNA11/RXRG/ARRB1	5
hsa04066	HIF-1 signaling pathway	5/116	109/8073	0.0201106	0.272246	0.253406	SLC2A1/GAPDH/TEK/ENO1/PIK3R1	5
hsa04514	Cell adhesion molecules	6/116	149/8073	0.0201663	0.272246	0.253406	ESAM/CLDN6/CD34/CLDN11/CDH2/CLDN8	6
hsa05160	Hepatitis C	6/116	157/8073	0.0253222	0.321741	0.299476	CLDN6/TRAF2/MX2/CLDN11/PIK3R1/CLDN8	6
hsa04071	Sphingolipid signaling pathway	5/116	119/8073	0.0281135	0.337362	0.314017	PPP2R5A/TRAF2/MAPK13/S1PR1/PIK3R1	5
hsa04015	Rap1 signaling pathway	7/116	210/8073	0.031329	0.356161	0.331515	FGF2/FGFR2/TEK/MAPK13/ENAH/KDR/PIK3R1	7
hsa04810	Regulation of actin cytoskeleton	7/116	214/8073	0.0342028	0.36939	0.343828	FGF2/CHRM1/FGFR2/ITGA5/ENAH/ITGA2/PIK3R1	7
hsa04068	FoxO signaling pathway	5/116	131/8073	0.0400804	0.395298	0.367943	TGFB2/MAPK13/S1PR1/FBXO32/PIK3R1	5
hsa05410	Hypertrophic cardiomyopathy	4/116	90/8073	0.0402618	0.395298	0.367943	TGFB2/ITGA5/SLC8A3/ITGA2	4
hsa05222	Small cell lung cancer	4/116	92/8073	0.0430904	0.404675	0.376671	TRAF2/RXRG/ITGA2/PIK3R1	4
hsa05414	Dilated cardiomyopathy	4/116	96/8073	0.0490765	0.425942	0.396467	TGFB2/ITGA5/SLC8A3/ITGA2	4
hsa04014	Ras signaling pathway	7/116	232/8073	0.0492989	0.425942	0.396467	FGF2/FGFR2/GAB1/TEK/KDR/BDNF/PIK3R1	7
