# Supplementary material for: A Novel Prognostic Model of Early-Stage Lung Adenocarcinoma Integrating Methylation and Immune Biomarkers
Source: Front Genet. 2021 Jan 21;11:634634. doi: 10.3389/fgene.2020.634634 (PMC7859522; doi:10.3389/fgene.2020.634634)
Supplement: Supplementary file 7 [file Data_Sheet_4.XLS]

## Sheet: Supplementary Table 4
LASSO cox coefficients
gene	coeff	type	group
SLC24A4	-0.260473	protective	methlythion-related
ZNF677	-0.173094	protective	methlythion-related
ASCL2	-0.106501	protective	methlythion-related
WNT3A	-0.0299337	protective	methlythion-related
NKD1	-0.0170331	protective	methlythion-related
CCDC81	-0.0140484	protective	methlythion-related
ITPKB	-0.0026174	protective	methlythion-related
ITGA5	0.00410622	risk	methlythion-related
TMEM171	0.0120746	risk	methlythion-related
TK1	0.0217796	risk	immune-related
PTPRH	0.0389344	risk	methlythion-related
ITGA2	0.0403479	risk	methlythion-related
SLC6A17	0.0442432	risk	methlythion-related
CLDN6	0.0668768	risk	methlythion-related
TYMS	0.0767494	risk	immune-related
FKBP5	0.0908037	risk	methlythion-related
SPDL1	0.0944823	risk	immune-related
FAM83A	0.0971497	risk	methlythion-related
E2F7	0.116564	risk	immune-related
TRIM58	0.142748	risk	methlythion-related
NFE2L3	0.175469	risk	methlythion-related
