# Supplementary material for: A Novel Prognostic Model of Early-Stage Lung Adenocarcinoma Integrating Methylation and Immune Biomarkers
Source: Front Genet. 2021 Jan 21;11:634634. doi: 10.3389/fgene.2020.634634 (PMC7859522; doi:10.3389/fgene.2020.634634)
Supplement: Supplementary file 8 [file Data_Sheet_5.XLS]

## Sheet: Supplementary Table 5
Genes significantly related to prognosis
gene name	pvalue	group
ANLN	5.17452e-05	immune
CYP4B1	0.000270037	immune
R3HDM1	0.0003653	immune
KIF14	0.000568538	immune
CENPK	0.000729302	immune
HJURP	0.000735984	immune
CENPU	0.00103621	immune
FAM72B	0.00108201	immune
ERCC6L	0.00109775	immune
INCENP	0.00126464	immune
CENPE	0.00130667	immune
KIF18A	0.00133843	immune
FAM72D	0.00145524	immune
FAM111B	0.00156922	immune
BZW2	0.00179859	methylation
CDK1	0.00181216	immune
TACC3	0.0020229	immune
SLC16A3	0.0023472	methylation
MAD2L1	0.00256345	immune
NEK2	0.00262333	immune
SGO2	0.00271477	immune
TYMS	0.00280591	immune
KNL1	0.00283937	immune
KPNA2	0.0029503	immune
TK1	0.00297724	immune
GTSE1	0.00349558	immune
DLGAP5	0.00391233	immune
POLE2	0.00400796	immune
NKD1	0.00420882	methylation
BRCA1	0.00442076	immune
KIF18B	0.00467227	immune
KNTC1	0.00476486	immune
CCNB1	0.00503424	immune
CENPF	0.00518336	immune
ARHGAP11A	0.00531081	immune
DNAJC9	0.00550961	immune
PLK1	0.00559397	immune
ECT2	0.00569423	immune
HELLS	0.00572694	immune
ITPKB	0.00573621	methylation
SHCBP1	0.00598865	immune
PTPRH	0.00607735	methylation
KIF11	0.00638538	immune
NEIL3	0.0071563	immune
E2F2	0.00723586	immune
E2F7	0.00727502	immune
TPX2	0.00745279	immune
CHAF1B	0.0074954	immune
ARNTL2	0.00777134	methylation
ZNF367	0.00791854	immune
TBC1D31	0.0079803	immune
SUSD2	0.0080502	immune
KIF20A	0.00821261	immune
EXO1	0.0083163	immune
OIP5	0.0083949	immune
TOP2A	0.00839619	immune
SASS6	0.00841649	immune
RANBP1	0.00847853	immune
STIL	0.00850849	immune
KIF20B	0.00863711	immune
BUB1B	0.00878193	immune
MCM8	0.00914698	immune
PCLAF	0.00915738	immune
KIF23	0.00945491	immune
NDC80	0.0099195	immune
PRR11	0.0100666	immune
HROB	0.0100686	immune
RRM2	0.0105885	immune
DIAPH3	0.0108186	immune
SPC25	0.0118263	immune
FAM83D	0.0119376	immune
DEPDC1B	0.0120708	immune
E2F8	0.0121773	immune
DONSON	0.0125062	immune
CTSV	0.0126017	immune
CDCA3	0.0126832	immune
ZBTB4	0.0128209	immune
CCNA2	0.013561	immune
CDC25C	0.0135676	immune
HMMR	0.0139148	immune
GINS4	0.014171	immune
PRC1	0.0141836	immune
H2AZ1	0.014194	immune
FAM83A	0.0148524	methylation
SLC24A4	0.0155427	methylation
MTFR2	0.0156501	immune
MKI67	0.0158387	immune
KIFC1	0.0159149	immune
MELK	0.0159972	immune
RACGAP1	0.0160379	immune
POC1A	0.0162974	immune
NCAPG	0.0164196	immune
PLK4	0.016778	immune
DTL	0.0168821	immune
KNSTRN	0.0170105	immune
SOSTDC1	0.0170798	methylation
CDKN3	0.017197	immune
SPAG5	0.0175014	immune
SLC2A1	0.0178087	methylation
MND1	0.0181645	immune
BIRC5	0.0182703	immune
FBXO5	0.0184898	immune
KCNA4	0.0185643	methylation
ASF1B	0.0188206	immune
PKMYT1	0.0189681	immune
MTBP	0.0195625	immune
CENPW	0.0195914	immune
CCNB2	0.0200795	immune
UHRF1	0.0202961	immune
TICRR	0.0203871	immune
CASZ1	0.0204099	methylation
ATAD5	0.0210123	immune
DENR	0.0210961	immune
ESPL1	0.0214271	immune
XRCC2	0.0215439	immune
CACNA2D2	0.0222625	immune
NDC1	0.0222974	immune
TTK	0.0225062	immune
FOXM1	0.024287	immune
CDC45	0.0246762	immune
CENPA	0.0249945	immune
AUNIP	0.0258928	immune
BLM	0.0260465	immune
CDCA5	0.0268196	immune
ESCO2	0.0268665	immune
FANCI	0.0273101	immune
BUB1	0.0288185	immune
PAICS	0.028826	immune
BRCA2	0.0292879	immune
KIF4A	0.0299059	immune
ARHGEF39	0.0306725	immune
TBX4	0.031703	methylation
WDHD1	0.0323541	immune
AURKB	0.032371	immune
HMGA1	0.03439	methylation
NUSAP1	0.0345041	immune
PHACTR1	0.0346573	methylation
PARPBP	0.0381568	immune
PIMREG	0.0385416	immune
SMC2	0.0387082	immune
C16orf89	0.0388287	immune
SAPCD2	0.03908	immune
RFC3	0.0398189	immune
HLF	0.0406045	immune
CDC7	0.0409362	immune
VSIG2	0.0415526	immune
CRYAB	0.0416874	methylation
FANCD2	0.0417035	immune
NCAPG2	0.0417842	immune
ASPM	0.0424581	immune
MCM6	0.0442684	immune
UBE2C	0.0445642	immune
WDR76	0.0456729	immune
CENPO	0.0458678	immune
WNK2	0.0473757	methylation
SFRP5	0.0478961	methylation
PSRC1	0.0483131	immune
ZWINT	0.0489255	immune
CENPH	0.0495175	immune
